# Supplementary material for: Different Factors Determining Motor Execution and Motor Imagery Performance in a Serial Reaction Time Task with Intrinsic Variability
Source: Brain Sci. 2026 Jan 29;16(2):147. doi: 10.3390/brainsci16020147 (PMC12939135; doi:10.3390/brainsci16020147)
Supplement: Supplementary file 1 [file brainsci-16-00147-s001.zip]

Archive with 1 entries (1 files):
- brainsci-4070186-supplementary.pdf
